# Supplementary material for: Analysis of quality metrics in comprehensive cancer genomic profiling using a dual DNA–RNA panel
Source: Pract Lab Med. 2024 Feb 15;39:e00368. doi: 10.1016/j.plabm.2024.e00368 (PMC10883814; doi:10.1016/j.plabm.2024.e00368)
Supplement: Multimedia component 2 [file mmc2.xlsx]

## Sheet: Sheet1
A	Generalized linear model for sequencing quality metrics (** p<0.001, * p<0.01)
	log (100 - on target rate) ~ Q value + ddCq + time in days						mean depth ~ Q value + ddCq + time in days
	(Link function: identity)						(Link function: identity)
	Variable	Estimate	Standard Error	t-value	p-value		Estimate	Standard Error	t-value	p-value
	Intercept	3.016	0.025	120.05	<0.001	**	1331	30.41	43.77	<0.001	**
	Q value	-0.010	0.012	-0.85	0.395		42.1	14.80	2.84	0.004	*
	ddCq	0.058	0.0065	8.86	<0.001	**	-105.2	7.92	-13.28	<0.001	**
	time in days	-0.000011	0.000016	-0.69	0.485		0.015	0.020	0.76	0.447
B	Generalized linear model for DNA/RNA quality metrics (** p<0.001, * p<0.01)
	2^(-ddCq) ~ time in days + hospital						log(Q_value) ~ time in days + hospital					(100 - DV200) ~ time in days + hospital
	(Link function: log)						(Link function: identity)					(Link function: log)
	Variable	Estimate	Standard Error	t-value	p-value		Estimate	Standard Error	t-value	p-value		Estimate	Standard Error	t-value	p-value
	Intercept	-1.220	0.051	-23.75	<0.001	**	-0.262	0.031	-8.42	<0.001	**	3.531	0.031	113.41	<0.001	**
	time in days	-0.0011	4.8e-05	-24.83	<0.001	**	-0.00027	2.8e-05	-9.79	<0.001	**	0.00017	2.8e-05	6.20	<0.001	**
	hospital (ref = hospital 1)
	hospital 2	0.847	0.157	5.37	<0.001	**	0.816	0.100	8.09	<0.001	**	0.229	0.101	2.25	0.024
	hospital 3	0.703	0.231	3.03	0.002	*	0.779	0.148	5.25	<0.001	**	0.106	0.152	0.69	0.487
	hospital 4	0.848	0.230	3.67	<0.001	**	1.091	0.148	7.37	<0.001	**	0.275	0.146	1.87	0.061
	hospital 5	1.043	0.251	4.14	<0.001	**	0.839	0.161	5.20	<0.001	**	-0.053	0.167	-0.32	0.748
	hospital 6	0.504	0.262	1.92	0.055		0.577	0.168	3.43	<0.001	**	0.114	0.166	0.68	0.492
	2^(-ddCq) ~ time in days + hospital + cancer type						log(Q_value) ~ time in days + hospital + cancer type					(100 - DV200) ~ time in days + hospital + cancer type
	(Link function: log)						(Link function: identity)					(Link function: log)
	Variable	Estimate	Standard Error	t-value	p-value		Estimate	Standard Error	t-value	p-value		Estimate	Standard Error	t-value	p-value
	Intercept	-1.234	0.094	-13.11	<0.001	**	-0.401	0.054	-7.36	<0.001	**	3.368	0.052	63.55	<0.001	**
	time in days	-0.0011	0.000057	-19.68	<0.001	**	-0.000327739	0.000035	-9.28	<0.001	**	0.00018	0.000034	5.47	<0.001	**
	hospital (ref = hospital1)
	hospital 2	1.044	0.220	4.73	<0.001	**	0.922	0.145	6.33	<0.001	**	0.275	0.140	1.96	0.050
	hospital 3	0.705	0.269	2.61	0.0093	*	0.600	0.177	3.37	<0.001	**	0.188	0.180	1.04	0.297
	hospital 4	0.817	0.263	3.09	0.0021	*	1.11553	0.174	6.40	<0.001	**	0.379	0.168	2.25	0.024
	hospital 5	-0.164	0.351	-0.46	0.640		0.384	0.232	1.65	0.098		-0.145	0.250	-0.57	0.562
	hospital 6	0.391	0.299	1.30	0.192		0.489	0.197	2.47	0.013		0.108	0.190	0.57	0.569
	cancer type (ref = Lung)
	Bowel	-0.205	0.121	-1.68	0.093		0.140	0.076	1.83	0.066		0.442	0.074	5.95	<0.001	**
	Ovary/Fallopian Tube	-0.206	0.148	-1.39	0.165		0.308	0.093	3.28	0.0011	*	0.246	0.090	2.72	0.0068	*
	Uterus	-0.00039	0.148	-0.0026	0.997		0.288	0.094	3.04	0.0025	*	-0.035	0.091	-0.38	0.698
	Soft Tissue	0.156	0.182	0.85	0.391		0.209	0.108	1.92	0.054		0.152	0.105	1.44	0.149
	Cervix	-0.230	0.183	-1.25	0.209		0.403	0.118	3.40	<0.001	**	0.121	0.117	1.03	0.301
